# Supplementary material for: Intersecting distributed networks support convergent linguistic functioning across different languages in bilinguals
Source: Commun Biol. 2023 Jan 25;6:99. doi: 10.1038/s42003-023-04446-5 (PMC9876897; doi:10.1038/s42003-023-04446-5)
Supplement: Supplementary file 4 — Supplementary Data 1 [file 42003_2023_4446_MOESM4_ESM.xlsx]

## Sheet: Sheet1
Supplementary Data 1. Cognitive loads defined as the summed number of significant voxels for Chinese word in HCPex template.
Brain labels	Categorical	Logo-grapheme	Phonology	Semantics
“L_V3”	''Early_Visual''	1	0	0
“L_V4”	''Early_Visual''	1	0	1
“L_IPS1”	''Dorsal_Stream_Visual''	4	0	0
“L_V3A”	''Dorsal_Stream_Visual''	0	5	0
“L_V3B”	''Dorsal_Stream_Visual''	7	0	0
“L_V6”	''Dorsal_Stream_Visual''	0	1	2
“L_V6A”	''Dorsal_Stream_Visual''	0	0	4
“L_V7”	''Dorsal_Stream_Visual''	0	0	14
“L_FFC”	''Ventral_Stream_Visual''	15	1	1
“L_PIT”	''Ventral_Stream_Visual''	0	0	2
“L_V8”	''Ventral_Stream_Visual''	3	0	0
“L_VMV3”	''Ventral_Stream_Visual''	13	0	2
“L_VVC”	''Ventral_Stream_Visual''	0	1	0
“L_FST”	''MT+_Complex_and_Neighboring_Visual_Areas''	3	38	5
“L_LO2”	''MT+_Complex_and_Neighboring_Visual_Areas''	0	0	8
“L_LO3”	''MT+_Complex_and_Neighboring_Visual_Areas''	0	17	0
“L_MST”	''MT+_Complex_and_Neighboring_Visual_Areas''	1	19	0
“L_MT”	''MT+_Complex_and_Neighboring_Visual_Areas''	0	20	0
“L_PH”	''MT+_Complex_and_Neighboring_Visual_Areas''	6	38	0
“L_V4t”	''MT+_Complex_and_Neighboring_Visual_Areas''	0	14	0
“L_2”	''Somatosensory_and_Motor''	20	2	0
“L_3b”	''Somatosensory_and_Motor''	1	0	0
“L_4”	''Somatosensory_and_Motor''	48	13	13
“L_24dd”	''Paracentral_Lobular_and_Mid_Cingulate''	0	5	0
“L_24dv”	''Paracentral_Lobular_and_Mid_Cingulate''	1	0	0
“L_6ma”	''Paracentral_Lobular_and_Mid_Cingulate''	0	0	5
“L_6mp”	''Paracentral_Lobular_and_Mid_Cingulate''	0	9	0
“L_SCEF”	''Paracentral_Lobular_and_Mid_Cingulate''	8	6	1
“L_55b”	''Premotor''	0	21	1
“L_6a”	''Premotor''	18	0	29
“L_6d”	''Premotor''	16	10	1
“L_6r”	''Premotor''	0	43	25
“L_6v”	''Premotor''	0	19	0
“L_FEF”	''Premotor''	23	0	0
“L_PEF”	''Premotor''	0	4	0
“L_43”	''Posterior_Opercular''	1	10	0
“L_FOP1”	''Posterior_Opercular''	1	2	0
“L_OP4”	''Posterior_Opercular''	11	2	3
“L_A1”	''Early_Auditory''	5	0	17
“L_LBelt”	''Early_Auditory''	0	0	9
“L_MBelt”	''Early_Auditory''	11	10	0
“L_PBelt”	''Early_Auditory''	4	4	24
“L_PFcm”	''Early_Auditory''	2	0	0
“L_A4”	''Auditory_Association''	7	20	0
“L_A5”	''Auditory_Association''	10	108	0
“L_STGa”	''Auditory_Association''	3	15	0
“L_STSda”	''Auditory_Association''	1	23	0
“L_STSdp”	''Auditory_Association''	4	1	16
“L_STSva”	''Auditory_Association''	1	4	0
“L_STSvp”	''Auditory_Association''	33	1	3
“L_TA2”	''Auditory_Association''	0	29	0
“L_FOP5”	''Insular_and_Frontal_Opercular''	0	1	2
“L_PI”	''Insular_and_Frontal_Opercular''	7	1	1
“L_Pir”	''Insular_and_Frontal_Opercular''	1	0	1
“L_PoI1”	''Insular_and_Frontal_Opercular''	0	1	1
“L_Hipp”	''Medial_Temporal''	2	0	0
“L_PreS”	''Medial_Temporal''	0	1	0
“L_EC”	''Medial_Temporal''	2	0	1
“L_PeEc”	''Medial_Temporal''	21	3	5
“L_TF”	''Medial_Temporal''	0	6	2
“L_PHA1”	''Medial_Temporal''	0	2	2
“L_PHA3”	''Medial_Temporal''	0	2	9
“L_PHT”	''Lateral_Temporal''	3	90	0
“L_TE1a”	''Lateral_Temporal''	0	52	6
“L_TE1m”	''Lateral_Temporal''	17	23	5
“L_TE1p”	''Lateral_Temporal''	24	3	0
“L_TE2a”	''Lateral_Temporal''	0	4	0
“L_TE2p”	''Lateral_Temporal''	1	0	0
“L_TGd”	''Lateral_Temporal''	67	9	7
“L_PSL”	''Temporo-Parieto_Occipital_Junction''	1	21	0
“L_STV”	''Temporo-Parieto-Occipital_Junction''	0	43	3
“L_TPOJ1”	''Temporo-Parieto-Occipital_Junction''	3	15	2
“L_TPOJ2”	''Temporo-Parieto-Occipital_Junction''	1	58	30
“L_TPOJ3”	''Temporo-Parieto-Occipital_Junction''	0	23	0
“L_AIP”	''Superior_Parietal''	4	0	6
“L_LIPv”	''Superior_Parietal''	0	0	1
“L_MIP”	''Superior_Parietal''	2	0	0
“L_IP0”	''Inferior_Parietal''	2	1	0
“L_IP1”	''Inferior_Parietal''	10	0	0
“L_PF”	''Inferior_Parietal''	15	13	0
“L_PFm”	''Inferior_Parietal''	23	3	41
“L_PFt”	''Inferior_Parietal''	20	0	11
“L_PGi”	''Inferior_Parietal''	32	0	89
“L_PGp”	''Inferior_Parietal''	11	6	6
“L_PGs”	''Inferior_Parietal''	2	0	0
“L_pOFC”	''Anterior_Cingulate_and_Medial_Prefrontal''	1	0	2
“L_47s”	''Orbital_and_Polar_Frontal''	3	4	6
“L_p10p”	''Orbital_and_Polar_Frontal''	4	0	0
“L_44”	''Inferior_Frontal''	0	17	21
“L_45”	''Inferior_Frontal''	4	28	4
“L_47l”	''Inferior_Frontal''	0	4	0
“L_IFJa”	''Inferior_Frontal''	0	37	13
“L_IFJp”	''Inferior_Frontal''	0	1	0
“L_IFSa”	''Inferior_Frontal''	10	2	8
“L_IFSp”	''Inferior_Frontal''	0	33	0
“L_p47r”	''Inferior_Frontal''	3	0	40
“L_46”	''Dorsolateral_Prefrontal''	8	0	2
“L_8Ad”	''Dorsolateral_Prefrontal''	0	5	30
“L_8Av”	''Dorsolateral_Prefrontal''	0	13	70
“L_8C”	''Dorsolateral_Prefrontal''	23	33	1
“L_9-46d”	''Dorsolateral_Prefrontal''	11	1	0
“L_9a”	''Dorsolateral_Prefrontal''	1	0	0
“L_9p”	''Dorsolateral_Prefrontal''	2	0	7
“L_a9-46v”	''Dorsolateral_Prefrontal''	6	1	1
“L_i6-8”	''Dorsolateral_Prefrontal''	0	5	33
“L_p9-46v”	''Dorsolateral_Prefrontal''	3	13	0
“L_SFL”	''Dorsolateral_Prefrontal''	11	0	0
“R_V2”	''Early_Visual''	6	0	0
“R_V3”	''Early_Visual''	27	10	0
“R_V4”	''Early_Visual''	9	4	8
“R_IPS1”	''Dorsal_Stream_Visual''	5	0	0
“R_FFC”	''Ventral_Stream_Visual''	28	9	0
“R_V8”	''Ventral_Stream_Visual''	6	0	5
“R_VMV1”	''Ventral_Stream_Visual''	0	3	0
“R_VMV2”	''Ventral_Stream_Visual''	0	2	0
“R_VMV3”	''Ventral_Stream_Visual''	0	3	6
“R_VVC”	''Ventral_Stream_Visual''	8	0	2
“R_FST”	''MT+_Complex_and_Neighboring_Visual_Areas''	0	35	0
“R_LO1”	''MT+_Complex_and_Neighboring_Visual_Areas''	3	0	0
“R_LO3”	''MT+_Complex_and_Neighboring_Visual_Areas''	0	40	0
“R_MST”	''MT+_Complex_and_Neighboring_Visual_Areas''	0	4	0
“R_MT”	''MT+_Complex_and_Neighboring_Visual_Areas''	0	2	0
“R_V3CD”	''MT+_Complex_and_Neighboring_Visual_Areas''	0	1	0
“R_V4t”	''MT+_Complex_and_Neighboring_Visual_Areas''	0	0	4
“R_1”	''Somatosensory_and_Motor''	0	4	0
“R_2”	''Somatosensory_and_Motor''	3	0	0
“R_3a”	''Somatosensory_and_Motor''	0	0	3
“R_3b”	''Somatosensory_and_Motor''	0	3	9
“R_4”	''Somatosensory_and_Motor''	3	24	47
“R_24dd”	''Paracentral_Lobular_and_Mid_Cingulate''	2	12	1
“R_6ma”	''Paracentral_Lobular_and_Mid_Cingulate''	0	0	24
“R_6mp”	''Paracentral_Lobular_and_Mid_Cingulate''	18	24	0
“R_SCEF”	''Paracentral_Lobular_and_Mid_Cingulate''	0	15	0
“R_55b”	''Premotor''	0	12	10
“R_6a”	''Premotor''	6	2	46
“R_6d”	''Premotor''	13	27	1
“R_6r”	''Premotor''	1	15	16
“R_6v”	''Premotor''	4	9	5
“R_FEF”	''Premotor''	12	15	20
“R_PEF”	''Premotor''	23	1	0
“R_43”	''Posterior_Opercular''	1	0	0
“R_FOP1”	''Posterior_Opercular''	1	0	0
“R_OP4”	''Posterior_Opercular''	10	0	0
“R_A1”	''Early_Auditory''	0	2	0
“R_LBelt”	''Early_Auditory''	5	2	0
“R_MBelt”	''Early_Auditory''	0	8	0
“R_PFcm”	''Early_Auditory''	0	0	16
“R_A4”	''Auditory_Association''	24	12	4
“R_A5”	''Auditory_Association''	108	5	8
“R_STGa”	''Auditory_Association''	5	4	0
“R_STSda”	''Auditory_Association''	1	21	0
“R_STSdp”	''Auditory_Association''	2	4	1
“R_STSva”	''Auditory_Association''	20	1	1
“R_STSvp”	''Auditory_Association''	20	6	57
“R_TA2”	''Auditory_Association''	28	1	1
“R_FOP4”	''Insular_and_Frontal_Opercular''	35	6	1
“R_FOP5”	''Insular_and_Frontal_Opercular''	1	6	4
“R_PI”	''Insular_and_Frontal_Opercular''	3	0	0
“R_Pir”	''Insular_and_Frontal_Opercular''	8	4	0
“R_PoI1”	''Insular_and_Frontal_Opercular''	2	0	0
“R_PoI2”	''Insular_and_Frontal_Opercular''	4	0	0
“R_PeEc”	''Medial_Temporal''	13	14	26
“R_TF”	''Medial_Temporal''	8	16	12
“R_PHA1”	''Medial_Temporal''	0	7	4
“R_PHA2”	''Medial_Temporal''	0	3	0
“R_PHA3”	''Medial_Temporal''	3	1	0
“R_PHT”	''Lateral_Temporal''	0	21	1
“R_TE1a”	''Lateral_Temporal''	23	29	1
“R_TE1m”	''Lateral_Temporal''	9	6	12
“R_TE1p”	''Lateral_Temporal''	0	0	17
“R_TE2a”	''Lateral_Temporal''	2	0	1
“R_TE2p”	''Lateral_Temporal''	0	4	0
“R_TGd”	''Lateral_Temporal''	44	41	20
“R_PSL”	''Temporo-Parieto-Occipital_Junction''	0	28	19
“R_STV”	''Temporo-Parieto-Occipital_Junction''	0	20	0
“R_TPOJ1”	''Temporo-Parieto-Occipital_Junction''	0	9	9
“R_TPOJ2”	''Temporo-Parieto-Occipital_Junction''	0	4	8
“R_TPOJ3”	''Temporo-Parieto-Occipital_Junction''	4	13	2
“R_7PC”	''Superior_Parietal''	1	4	0
“R_AIP”	''Superior_Parietal''	1	2	0
“R_LIPd”	''Superior_Parietal''	1	0	0
“R_LIPv”	''Superior_Parietal''	5	0	0
“R_MIP”	''Superior_Parietal''	0	5	0
“R_IP0”	''Inferior_Parietal''	0	1	0
“R_IP2”	''Inferior_Parietal''	3	13	0
“R_PF”	''Inferior_Parietal''	0	4	7
“R_PFm”	''Inferior_Parietal''	71	25	10
“R_PFop”	''Inferior_Parietal''	4	3	0
“R_PFt”	''Inferior_Parietal''	2	1	0
“R_PGi”	''Inferior_Parietal''	1	26	18
“R_PGp”	''Inferior_Parietal''	0	31	21
“R_PGs”	''Inferior_Parietal''	0	5	17
“R_pOFC”	''Anterior_Cingulate_and_Medial_Prefrontal''	1	0	0
“R_47s”	''Orbital_and_Polar_Frontal''	5	0	0
“R_p10p”	''Orbital_and_Polar_Frontal''	10	0	12
“R_44”	''Inferior_Frontal''	34	74	3
“R_45”	''Inferior_Frontal''	43	13	0
“R_a47r”	''Inferior_Frontal''	2	0	0
“R_IFJa”	''Inferior_Frontal''	0	28	0
“R_IFJp”	''Inferior_Frontal''	19	1	0
“R_IFSa”	''Inferior_Frontal''	51	9	3
“R_IFSp”	''Inferior_Frontal''	18	1	3
“R_p47r”	''Inferior_Frontal''	16	2	7
“R_46”	''Dorsolateral_Prefrontal''	0	9	76
“R_8Ad”	''Dorsolateral_Prefrontal''	1	2	14
“R_8Av”	''Dorsolateral_Prefrontal''	2	1	56
“R_8C”	''Dorsolateral_Prefrontal''	19	20	4
“R_9-46d”	''Dorsolateral_Prefrontal''	16	2	4
“R_9a”	''Dorsolateral_Prefrontal''	8	0	0
“R_9p”	''Dorsolateral_Prefrontal''	2	14	0
“R_a9-46v”	''Dorsolateral_Prefrontal''	10	0	30
“R_i6-8”	''Dorsolateral_Prefrontal''	6	0	65
“R_p9-46v”	''Dorsolateral_Prefrontal''	9	7	15
“R_s6-8”	''Dorsolateral_Prefrontal''	0	0	3
“R_SFL”	''Dorsolateral_Prefrontal''	0	0	17
