# Supplementary material for: Intersecting distributed networks support convergent linguistic functioning across different languages in bilinguals
Source: Commun Biol. 2023 Jan 25;6:99. doi: 10.1038/s42003-023-04446-5 (PMC9876897; doi:10.1038/s42003-023-04446-5)
Supplement: Supplementary file 5 — Supplementary Data 2 [file 42003_2023_4446_MOESM5_ESM.xlsx]

## Sheet: Sheet1
Supplementary Data 2. Cognitive loads defined as the summed number of significant voxels for English word in HCPex template.
Region labels	Categorical	Logo-grapheme	Phonology	Semantics
“L_V1”	''Primary_Visual''	0	11	0
“L_V2”	''Early_Visual''	1	16	0
“L_V3”	''Early_Visual''	36	11	3
“L_V4”	''Early_Visual''	24	34	0
“L_IPS1”	''Dorsal_Stream_Visual''	0	14	0
“L_V3A”	''Dorsal_Stream_Visual''	0	24	0
“L_V3B”	''Dorsal_Stream_Visual''	0	11	1
“L_V6”	''Dorsal_Stream_Visual''	7	7	0
“L_V6A”	''Dorsal_Stream_Visual''	0	1	0
“L_V7”	''Dorsal_Stream_Visual''	0	46	0
“L_FFC”	''Ventral_Stream_Visual''	11	57	0
“L_PIT”	''Ventral_Stream_Visual''	1	17	0
“L_V8”	''Ventral_Stream_Visual''	5	17	0
“L_VMV2”	''Ventral_Stream_Visual''	0	10	0
“L_VMV3”	''Ventral_Stream_Visual''	0	16	0
“L_VVC”	''Ventral_Stream_Visual''	1	56	1
“L_FST”	''MT+_Complex_and_Neighboring_Visual_Areas''	1	2	6
“L_LO1”	''MT+_Complex_and_Neighboring_Visual_Areas''	26	0	0
“L_LO2”	''MT+_Complex_and_Neighboring_Visual_Areas''	3	21	0
“L_LO3”	''MT+_Complex_and_Neighboring_Visual_Areas''	3	0	0
“L_MST”	''MT+_Complex_and_Neighboring_Visual_Areas''	5	1	1
“L_MT”	''MT+_Complex_and_Neighboring_Visual_Areas''	1	0	0
“L_PH”	''MT+_Complex_and_Neighboring_Visual_Areas''	21	11	4
“L_V3CD”	''MT+_Complex_and_Neighboring_Visual_Areas''	12	4	0
“L_V4t”	''MT+_Complex_and_Neighboring_Visual_Areas''	0	20	1
“L_1”	''Somatosensory_and_Motor''	6	12	0
“L_2”	''Somatosensory_and_Motor''	0	38	0
“L_3b”	''Somatosensory_and_Motor''	0	3	0
“L_4”	''Somatosensory_and_Motor''	0	70	7
“L_24dd”	''Paracentral_Lobular_and_Mid_Cingulate''	20	41	0
“L_24dv”	''Paracentral_Lobular_and_Mid_Cingulate''	0	8	0
“L_6ma”	''Paracentral_Lobular_and_Mid_Cingulate''	9	26	0
“L_6mp”	''Paracentral_Lobular_and_Mid_Cingulate''	4	110	0
“L_SCEF”	''Paracentral_Lobular_and_Mid_Cingulate''	10	213	0
“L_55b”	''Premotor''	0	35	15
“L_6a”	''Premotor''	45	17	2
“L_6d”	''Premotor''	52	79	0
“L_6r”	''Premotor''	10	17	31
“L_6v”	''Premotor''	7	5	10
“L_FEF”	''Premotor''	15	15	5
“L_PEF”	''Premotor''	0	17	4
“L_43”	''Posterior_Opercular''	1	8	0
“L_FOP1”	''Posterior_Opercular''	5	0	0
“L_OP1”	''Posterior_Opercular''	1	1	0
“L_OP4”	''Posterior_Opercular''	12	4	0
“L_52”	''Early_Auditory''	0	6	0
“L_A1”	''Early_Auditory''	3	0	0
“L_MBelt”	''Early_Auditory''	0	17	0
“L_PBelt”	''Early_Auditory''	9	0	3
“L_PFcm”	''Early_Auditory''	5	1	14
“L_RI”	''Early_Auditory''	8	0	0
“L_A4”	''Auditory_Association''	19	115	0
“L_A5”	''Auditory_Association''	2	103	9
“L_STGa”	''Auditory_Association''	22	4	4
“L_STSda”	''Auditory_Association''	11	1	6
“L_STSdp”	''Auditory_Association''	3	35	3
“L_STSva”	''Auditory_Association''	36	0	10
“L_STSvp”	''Auditory_Association''	0	47	0
“L_TA2”	''Auditory_Association''	1	27	1
“L_AAIC”	''Insular_and_Frontal_Opercular''	0	5	0
“L_FOP4”	''Insular_and_Frontal_Opercular''	0	1	0
“L_FOP5”	''Insular_and_Frontal_Opercular''	5	2	3
“L_PI”	''Insular_and_Frontal_Opercular''	4	8	0
“L_Pir”	''Insular_and_Frontal_Opercular''	0	10	0
“L_PoI1”	''Insular_and_Frontal_Opercular''	4	15	0
“L_PoI2”	''Insular_and_Frontal_Opercular''	1	0	0
“L_Hipp”	''Medial_Temporal''	0	6	2
“L_PreS”	''Medial_Temporal''	1	0	3
“L_EC”	''Medial_Temporal''	14	5	0
“L_PeEc”	''Medial_Temporal''	12	26	4
“L_TF”	''Medial_Temporal''	9	0	0
“L_PHA1”	''Medial_Temporal''	1	0	18
“L_PHA3”	''Medial_Temporal''	1	33	9
“L_PHT”	''Lateral_Temporal''	34	132	7
“L_TE1a”	''Lateral_Temporal''	50	18	44
“L_TE1m”	''Lateral_Temporal''	2	16	0
“L_TE1p”	''Lateral_Temporal''	47	52	1
“L_TE2p”	''Lateral_Temporal''	4	14	3
“L_TGd”	''Lateral_Temporal''	96	10	5
“L_PSL”	''Temporo-Parieto_Occipital_Junction''	2	21	20
“L_STV”	''Temporo-Parieto-Occipital_Junction''	7	83	2
“L_TPOJ1”	''Temporo-Parieto-Occipital_Junction''	44	73	0
“L_TPOJ2”	''Temporo-Parieto-Occipital_Junction''	16	86	0
“L_TPOJ3”	''Temporo-Parieto-Occipital_Junction''	1	1	8
“L_7PC”	''Superior_Parietal''	13	26	2
“L_AIP”	''Superior_Parietal''	7	64	1
“L_LIPd”	''Superior_Parietal''	0	8	0
“L_LIPv”	''Superior_Parietal''	1	0	0
“L_MIP”	''Superior_Parietal''	0	3	0
“L_IP0”	''Inferior_Parietal''	2	23	2
“L_IP1”	''Inferior_Parietal''	2	29	0
“L_IP2”	''Inferior_Parietal''	0	48	15
“L_PF”	''Inferior_Parietal''	17	26	92
“L_PFm”	''Inferior_Parietal''	71	35	14
“L_PFop”	''Inferior_Parietal''	1	17	21
“L_PFt”	''Inferior_Parietal''	1	42	2
“L_PGi”	''Inferior_Parietal''	79	30	10
“L_PGp”	''Inferior_Parietal''	8	63	5
“L_PGs”	''Inferior_Parietal''	7	11	0
“L_DVT”	''Posterior_Cingulate''	0	0	2
“L_POS2”	''Posterior_Cingulate''	0	1	0
“L_8BM”	''Anterior_Cingulate_and_Medial_Prefrontal''	0	6	0
“L_p32pr”	''Anterior_Cingulate_and_Medial_Prefrontal''	0	10	0
“L_47s”	''Orbital_and_Polar_Frontal''	13	11	0
“L_a10p”	''Orbital_and_Polar_Frontal''	0	3	0
“L_p10p”	''Orbital_and_Polar_Frontal''	4	3	0
“L_44”	''Inferior_Frontal''	1	40	4
“L_45”	''Inferior_Frontal''	29	44	3
“L_47l”	''Inferior_Frontal''	0	5	0
“L_a47r”	''Inferior_Frontal''	0	1	0
“L_IFJa”	''Inferior_Frontal''	0	8	19
“L_IFJp”	''Inferior_Frontal''	1	4	0
“L_IFSa”	''Inferior_Frontal''	5	24	12
“L_IFSp”	''Inferior_Frontal''	4	63	2
“L_p47r”	''Inferior_Frontal''	9	0	2
“L_46”	''Dorsolateral_Prefrontal''	54	31	10
“L_8Ad”	''Dorsolateral_Prefrontal''	17	23	1
“L_8Av”	''Dorsolateral_Prefrontal''	107	42	14
“L_8BL”	''Dorsolateral_Prefrontal''	4	0	0
“L_8C”	''Dorsolateral_Prefrontal''	5	76	8
“L_9-46d”	''Dorsolateral_Prefrontal''	29	26	9
“L_9a”	''Dorsolateral_Prefrontal''	6	2	0
“L_9p”	''Dorsolateral_Prefrontal''	4	19	0
“L_a9-46v”	''Dorsolateral_Prefrontal''	10	62	12
“L_i6-8”	''Dorsolateral_Prefrontal''	38	4	0
“L_p9-46v”	''Dorsolateral_Prefrontal''	16	133	9
“L_s6-8”	''Dorsolateral_Prefrontal''	22	0	0
“L_SFL”	''Dorsolateral_Prefrontal''	13	43	4
“R_V1”	''Primary_Visual''	0	9	0
“R_V2”	''Early_Visual''	0	25	0
“R_V3”	''Early_Visual''	1	61	6
“R_V4”	''Early_Visual''	10	34	33
“R_IPS1”	''Dorsal_Stream_Visual''	1	57	1
“R_V3A”	''Dorsal_Stream_Visual''	8	33	0
“R_V3B”	''Dorsal_Stream_Visual''	3	6	1
“R_V6”	''Dorsal_Stream_Visual''	10	0	0
“R_V6A”	''Dorsal_Stream_Visual''	2	1	0
“R_V7”	''Dorsal_Stream_Visual''	4	5	1
“R_FFC”	''Ventral_Stream_Visual''	71	36	2
“R_PIT”	''Ventral_Stream_Visual''	0	21	0
“R_V8”	''Ventral_Stream_Visual''	0	26	4
“R_VMV1”	''Ventral_Stream_Visual''	1	0	0
“R_VMV2”	''Ventral_Stream_Visual''	0	2	0
“R_VMV3”	''Ventral_Stream_Visual''	0	13	0
“R_VVC”	''Ventral_Stream_Visual''	19	54	0
“R_FST”	''MT+_Complex_and_Neighboring_Visual_Areas''	1	34	0
“R_LO1”	''MT+_Complex_and_Neighboring_Visual_Areas''	2	35	8
“R_LO2”	''MT+_Complex_and_Neighboring_Visual_Areas''	0	13	0
“R_LO3”	''MT+_Complex_and_Neighboring_Visual_Areas''	0	35	8
“R_MT”	''MT+_Complex_and_Neighboring_Visual_Areas''	2	6	1
“R_PH”	''MT+_Complex_and_Neighboring_Visual_Areas''	8	5	0
“R_V3CD”	''MT+_Complex_and_Neighboring_Visual_Areas''	0	20	33
“R_V4t”	''MT+_Complex_and_Neighboring_Visual_Areas''	0	21	0
“R_1”	''Somatosensory_and_Motor''	0	9	0
“R_2”	''Somatosensory_and_Motor''	0	8	0
“R_3b”	''Somatosensory_and_Motor''	0	11	1
“R_4”	''Somatosensory_and_Motor''	2	128	13
“R_24dd”	''Paracentral_Lobular_and_Mid_Cingulate''	2	51	5
“R_24dv”	''Paracentral_Lobular_and_Mid_Cingulate''	1	40	0
“R_6ma”	''Paracentral_Lobular_and_Mid_Cingulate''	33	10	0
“R_6mp”	''Paracentral_Lobular_and_Mid_Cingulate''	8	38	0
“R_SCEF”	''Paracentral_Lobular_and_Mid_Cingulate''	35	56	0
“R_55b”	''Premotor''	18	23	0
“R_6a”	''Premotor''	1	80	1
“R_6d”	''Premotor''	13	62	0
“R_6r”	''Premotor''	7	59	20
“R_6v”	''Premotor''	0	32	0
“R_FEF”	''Premotor''	4	61	0
“R_PEF”	''Premotor''	1	6	2
“R_43”	''Posterior_Opercular''	0	0	3
“R_OP4”	''Posterior_Opercular''	1	7	0
“R_52”	''Early_Auditory''	0	1	0
“R_A1”	''Early_Auditory''	0	0	1
“R_LBelt”	''Early_Auditory''	2	3	0
“R_MBelt”	''Early_Auditory''	10	0	3
“R_PBelt”	''Early_Auditory''	19	11	0
“R_PFcm”	''Early_Auditory''	0	16	0
“R_RI”	''Early_Auditory''	0	18	0
“R_A4”	''Auditory_Association''	34	39	0
“R_A5”	''Auditory_Association''	65	33	4
“R_STGa”	''Auditory_Association''	4	15	1
“R_STSda”	''Auditory_Association''	8	39	0
“R_STSdp”	''Auditory_Association''	10	46	4
“R_STSva”	''Auditory_Association''	14	29	0
“R_STSvp”	''Auditory_Association''	33	96	1
“R_TA2”	''Auditory_Association''	4	59	4
“R_FOP3”	''Insular_and_Frontal_Opercular''	0	1	0
“R_FOP4”	''Insular_and_Frontal_Opercular''	0	9	0
“R_FOP5”	''Insular_and_Frontal_Opercular''	2	5	0
“R_PI”	''Insular_and_Frontal_Opercular''	0	10	2
“R_Pir”	''Insular_and_Frontal_Opercular''	0	13	0
“R_PoI2”	''Insular_and_Frontal_Opercular''	0	2	0
“R_Hipp”	''Medial_Temporal''	1	0	0
“R_PeEc”	''Medial_Temporal''	1	34	6
“R_TF”	''Medial_Temporal''	2	22	1
“R_PHA1”	''Medial_Temporal''	0	13	0
“R_PHA2”	''Medial_Temporal''	0	10	0
“R_PHA3”	''Medial_Temporal''	3	11	3
“R_PHT”	''Lateral_Temporal''	1	90	0
“R_TE1a”	''Lateral_Temporal''	27	5	5
“R_TE1m”	''Lateral_Temporal''	44	0	0
“R_TE1p”	''Lateral_Temporal''	4	18	0
“R_TE2a”	''Lateral_Temporal''	3	0	0
“R_TE2p”	''Lateral_Temporal''	1	0	0
“R_TGd”	''Lateral_Temporal''	34	9	19
“R_TGv”	''Lateral_Temporal''	1	0	0
“R_PSL”	''Temporo-Parieto-Occipital_Junction''	5	91	0
“R_STV”	''Temporo-Parieto-Occipital_Junction''	21	42	0
“R_TPOJ1”	''Temporo-Parieto-Occipital_Junction''	51	44	4
“R_TPOJ2”	''Temporo-Parieto-Occipital_Junction''	1	10	0
“R_TPOJ3”	''Temporo-Parieto-Occipital_Junction''	13	24	0
“R_7PC”	''Superior_Parietal''	0	4	0
“R_AIP”	''Superior_Parietal''	2	40	2
“R_LIPd”	''Superior_Parietal''	0	21	0
“R_LIPv”	''Superior_Parietal''	0	11	0
“R_MIP”	''Superior_Parietal''	0	21	1
“R_IP0”	''Inferior_Parietal''	0	64	19
“R_IP1”	''Inferior_Parietal''	1	41	7
“R_IP2”	''Inferior_Parietal''	0	28	1
“R_PF”	''Inferior_Parietal''	11	46	6
“R_PFm”	''Inferior_Parietal''	13	32	1
“R_PFop”	''Inferior_Parietal''	2	29	2
“R_PFt”	''Inferior_Parietal''	1	0	7
“R_PGi”	''Inferior_Parietal''	7	45	11
“R_PGp”	''Inferior_Parietal''	8	105	13
“R_PGs”	''Inferior_Parietal''	12	9	1
“R_8BM”	''Anterior_Cingulate_and_Medial_Prefrontal''	2	3	0
“R_p32pr”	''Anterior_Cingulate_and_Medial_Prefrontal''	0	3	0
“R_47s”	''Orbital_and_Polar_Frontal''	0	0	7
“R_p10p”	''Orbital_and_Polar_Frontal''	1	19	0
“R_44”	''Inferior_Frontal''	14	16	0
“R_45”	''Inferior_Frontal''	11	7	1
“R_a47r”	''Inferior_Frontal''	2	0	0
“R_IFJa”	''Inferior_Frontal''	0	22	0
“R_IFJp”	''Inferior_Frontal''	0	20	16
“R_IFSa”	''Inferior_Frontal''	21	34	0
“R_IFSp”	''Inferior_Frontal''	1	71	0
“R_46”	''Dorsolateral_Prefrontal''	16	3	0
“R_8Ad”	''Dorsolateral_Prefrontal''	2	80	0
“R_8Av”	''Dorsolateral_Prefrontal''	9	48	8
“R_8C”	''Dorsolateral_Prefrontal''	0	74	11
“R_9-46d”	''Dorsolateral_Prefrontal''	0	7	9
“R_9p”	''Dorsolateral_Prefrontal''	3	2	0
“R_a9-46v”	''Dorsolateral_Prefrontal''	2	96	0
“R_i6-8”	''Dorsolateral_Prefrontal''	3	109	0
“R_p9-46v”	''Dorsolateral_Prefrontal''	7	206	0
“R_s6-8”	''Dorsolateral_Prefrontal''	1	3	0
“R_SFL”	''Dorsolateral_Prefrontal''	39	47	0
“L_V1”	''Primary_Visual''	0	11	0
