# Supplementary material for: Intersecting distributed networks support convergent linguistic functioning across different languages in bilinguals
Source: Commun Biol. 2023 Jan 25;6:99. doi: 10.1038/s42003-023-04446-5 (PMC9876897; doi:10.1038/s42003-023-04446-5)
Supplement: Supplementary file 6 — Supplementary Data 3 [file 42003_2023_4446_MOESM6_ESM.xlsx]

## Sheet: Sheet1
“L_V2”	''Early_Visual''	26	2	5
“L_V3”	''Early_Visual''	12	0	7
“L_V4”	''Early_Visual''	16	0	46
“L_IPS1”	''Dorsal_Stream_Visual''	1	0	14
“L_V3A”	''Dorsal_Stream_Visual''	11	3	1
“L_V3B”	''Dorsal_Stream_Visual''	0	0	2
“L_V6”	''Dorsal_Stream_Visual''	4	0	5
“L_V6A”	''Dorsal_Stream_Visual''	15	0	1
“L_V7”	''Dorsal_Stream_Visual''	0	59	0
“L_FFC”	''Ventral_Stream_Visual''	40	0	4
“L_V8”	''Ventral_Stream_Visual''	4	0	0
“L_VMV2”	''Ventral_Stream_Visual''	1	0	0
“L_VVC”	''Ventral_Stream_Visual''	10	4	0
“L_FST”	''MT+_Complex_and_Neighboring_Visual_Areas''	2	0	17
“L_LO1”	''MT+_Complex_and_Neighboring_Visual_Areas''	0	0	2
“L_LO2”	''MT+_Complex_and_Neighboring_Visual_Areas''	2	0	2
“L_LO3”	''MT+_Complex_and_Neighboring_Visual_Areas''	0	3	13
“L_MST”	''MT+_Complex_and_Neighboring_Visual_Areas''	0	5	49
“L_MT”	''MT+_Complex_and_Neighboring_Visual_Areas''	1	4	10
“L_PH”	''MT+_Complex_and_Neighboring_Visual_Areas''	38	0	9
“L_V3CD”	''MT+_Complex_and_Neighboring_Visual_Areas''	0	0	8
“L_V4t”	''MT+_Complex_and_Neighboring_Visual_Areas''	0	0	2
“L_1”	''Somatosensory_and_Motor''	17	0	22
“L_2”	''Somatosensory_and_Motor''	2	0	6
“L_3a”	''Somatosensory_and_Motor''	0	0	1
“L_4”	''Somatosensory_and_Motor''	2	10	9
“L_24dd”	''Paracentral_Lobular_and_Mid_Cingulate''	4	0	4
“L_24dv”	''Paracentral_Lobular_and_Mid_Cingulate''	2	0	0
“L_6ma”	''Paracentral_Lobular_and_Mid_Cingulate''	1	3	36
“L_6mp”	''Paracentral_Lobular_and_Mid_Cingulate''	0	0	11
“L_SCEF”	''Paracentral_Lobular_and_Mid_Cingulate''	0	3	82
“L_55b”	''Premotor''	0	4	5
“L_6a”	''Premotor''	14	1	59
“L_6d”	''Premotor''	2	3	1
“L_6r”	''Premotor''	0	3	28
“L_6v”	''Premotor''	1	6	4
“L_FEF”	''Premotor''	2	3	5
“L_PEF”	''Premotor''	0	0	19
“L_43”	''Posterior_Opercular''	0	0	7
“L_FOP1”	''Posterior_Opercular''	0	10	0
“L_OP1”	''Posterior_Opercular''	0	0	4
“L_OP4”	''Posterior_Opercular''	2	0	13
“L_A1”	''Early_Auditory''	1	0	0
“L_LBelt”	''Early_Auditory''	1	0	1
“L_MBelt”	''Early_Auditory''	2	0	0
“L_PBelt”	''Early_Auditory''	4	0	10
“L_PFcm”	''Early_Auditory''	9	0	8
“L_RI”	''Early_Auditory''	1	0	6
“L_A4”	''Auditory_Association''	5	17	21
“L_A5”	''Auditory_Association''	0	2	74
“L_STGa”	''Auditory_Association''	13	0	1
“L_STSda”	''Auditory_Association''	13	0	18
“L_STSdp”	''Auditory_Association''	11	0	13
“L_STSva”	''Auditory_Association''	18	2	14
“L_STSvp”	''Auditory_Association''	3	0	9
“L_FOP4”	''Insular_and_Frontal_Opercular''	0	1	10
“L_FOP5”	''Insular_and_Frontal_Opercular''	1	0	5
“L_PI”	''Insular_and_Frontal_Opercular''	15	0	0
“L_Pir”	''Insular_and_Frontal_Opercular''	3	0	2
“L_Hipp”	''Medial_Temporal''	0	1	13
“L_PreS”	''Medial_Temporal''	0	0	1
“L_EC”	''Medial_Temporal''	0	3	0
“L_PeEc”	''Medial_Temporal''	2	22	8
“L_PHA1”	''Medial_Temporal''	2	6	4
“L_PHA2”	''Medial_Temporal''	0	5	7
“L_PHA3”	''Medial_Temporal''	1	26	1
“L_PHT”	''Lateral_Temporal''	23	0	70
“L_TE1a”	''Lateral_Temporal''	37	3	41
“L_TE1m”	''Lateral_Temporal''	1	1	59
“L_TE1p”	''Lateral_Temporal''	0	10	138
“L_TE2a”	''Lateral_Temporal''	0	0	2
“L_TE2p”	''Lateral_Temporal''	1	0	2
“L_TGd”	''Lateral_Temporal''	29	12	24
“L_PSL”	''Temporo-Parieto_Occipital_Junction''	1	0	35
“L_STV”	''Temporo-Parieto-Occipital_Junction''	0	4	55
“L_TPOJ1”	''Temporo-Parieto-Occipital_Junction''	10	1	6
“L_TPOJ2”	''Temporo-Parieto-Occipital_Junction''	2	2	82
“L_TPOJ3”	''Temporo-Parieto-Occipital_Junction''	0	0	27
“L_AIP”	''Superior_Parietal''	37	0	0
“L_LIPd”	''Superior_Parietal''	0	0	2
“L_MIP”	''Superior_Parietal''	0	2	12
“L_IP0”	''Inferior_Parietal''	0	5	19
“L_IP1”	''Inferior_Parietal''	0	0	10
“L_IP2”	''Inferior_Parietal''	30	0	17
“L_PF”	''Inferior_Parietal''	20	0	167
“L_PFm”	''Inferior_Parietal''	1	6	97
“L_PFop”	''Inferior_Parietal''	0	4	36
“L_PFt”	''Inferior_Parietal''	11	1	14
“L_PGi”	''Inferior_Parietal''	1	8	143
“L_PGp”	''Inferior_Parietal''	2	6	50
“L_PGs”	''Inferior_Parietal''	0	5	66
“L_DVT”	''Posterior_Cingulate''	7	0	0
“L_POS2”	''Posterior_Cingulate''	0	0	3
“L_p32pr”	''Anterior_Cingulate_and_Medial_Prefrontal''	0	0	6
“L_47s”	''Orbital_and_Polar_Frontal''	2	0	0
“L_a10p”	''Orbital_and_Polar_Frontal''	1	9	0
“L_p10p”	''Orbital_and_Polar_Frontal''	0	3	2
“L_44”	''Inferior_Frontal''	1	0	13
“L_45”	''Inferior_Frontal''	7	0	53
“L_a47r”	''Inferior_Frontal''	2	0	0
“L_IFJa”	''Inferior_Frontal''	0	0	15
“L_IFJp”	''Inferior_Frontal''	0	1	21
“L_IFSa”	''Inferior_Frontal''	8	0	72
“L_IFSp”	''Inferior_Frontal''	26	0	15
“L_p47r”	''Inferior_Frontal''	12	0	17
“L_46”	''Dorsolateral_Prefrontal''	19	0	125
“L_8Ad”	''Dorsolateral_Prefrontal''	6	0	31
“L_8Av”	''Dorsolateral_Prefrontal''	1	1	167
“L_8BL”	''Dorsolateral_Prefrontal''	0	0	1
“L_8C”	''Dorsolateral_Prefrontal''	27	7	111
“L_9-46d”	''Dorsolateral_Prefrontal''	2	5	24
“L_9a”	''Dorsolateral_Prefrontal''	0	4	0
“L_9p”	''Dorsolateral_Prefrontal''	2	0	0
“L_a9-46v”	''Dorsolateral_Prefrontal''	29	6	18
“L_i6-8”	''Dorsolateral_Prefrontal''	14	0	75
“L_p9-46v”	''Dorsolateral_Prefrontal''	19	0	51
“L_s6-8”	''Dorsolateral_Prefrontal''	0	0	7
“L_SFL”	''Dorsolateral_Prefrontal''	50	11	8
“R_V2”	''Early_Visual''	12	0	5
“R_V3”	''Early_Visual''	6	2	21
“R_V4”	''Early_Visual''	34	2	0
“R_IPS1”	''Dorsal_Stream_Visual''	0	0	41
“R_V3A”	''Dorsal_Stream_Visual''	11	13	16
“R_V3B”	''Dorsal_Stream_Visual''	6	0	28
“R_V6A”	''Dorsal_Stream_Visual''	0	0	17
“R_V7”	''Dorsal_Stream_Visual''	0	0	11
“R_FFC”	''Ventral_Stream_Visual''	2	4	4
“R_V8”	''Ventral_Stream_Visual''	1	1	0
“R_VMV1”	''Ventral_Stream_Visual''	2	0	0
“R_VMV3”	''Ventral_Stream_Visual''	14	0	4
“R_VVC”	''Ventral_Stream_Visual''	0	39	7
“R_FST”	''MT+_Complex_and_Neighboring_Visual_Areas''	1	2	22
“R_LO1”	''MT+_Complex_and_Neighboring_Visual_Areas''	4	0	0
“R_LO3”	''MT+_Complex_and_Neighboring_Visual_Areas''	0	0	3
“R_MST”	''MT+_Complex_and_Neighboring_Visual_Areas''	0	0	1
“R_PH”	''MT+_Complex_and_Neighboring_Visual_Areas''	0	0	9
“R_1”	''Somatosensory_and_Motor''	0	7	0
“R_2”	''Somatosensory_and_Motor''	0	2	1
“R_3a”	''Somatosensory_and_Motor''	0	5	0
“R_3b”	''Somatosensory_and_Motor''	0	0	7
“R_4”	''Somatosensory_and_Motor''	23	53	20
“R_24dd”	''Paracentral_Lobular_and_Mid_Cingulate''	89	2	14
“R_24dv”	''Paracentral_Lobular_and_Mid_Cingulate''	31	0	2
“R_5mv”	''Paracentral_Lobular_and_Mid_Cingulate''	0	1	0
“R_6ma”	''Paracentral_Lobular_and_Mid_Cingulate''	0	0	3
“R_6mp”	''Paracentral_Lobular_and_Mid_Cingulate''	2	4	21
“R_SCEF”	''Paracentral_Lobular_and_Mid_Cingulate''	40	0	67
“R_55b”	''Premotor''	0	0	1
“R_6a”	''Premotor''	3	3	1
“R_6d”	''Premotor''	34	2	0
“R_6r”	''Premotor''	13	0	16
“R_FEF”	''Premotor''	0	7	4
“R_OP4”	''Posterior_Opercular''	13	0	0
“R_52”	''Early_Auditory''	12	0	0
“R_A1”	''Early_Auditory''	0	0	1
“R_LBelt”	''Early_Auditory''	0	1	17
“R_MBelt”	''Early_Auditory''	14	0	0
“R_PBelt”	''Early_Auditory''	29	0	1
“R_PFcm”	''Early_Auditory''	0	0	3
“R_RI”	''Early_Auditory''	1	0	3
“R_A4”	''Auditory_Association''	69	0	24
“R_A5”	''Auditory_Association''	67	0	11
“R_STGa”	''Auditory_Association''	2	2	13
“R_STSda”	''Auditory_Association''	29	0	1
“R_STSdp”	''Auditory_Association''	25	2	58
“R_STSva”	''Auditory_Association''	29	0	2
“R_STSvp”	''Auditory_Association''	43	0	6
“R_TA2”	''Auditory_Association''	3	0	35
“R_FOP4”	''Insular_and_Frontal_Opercular''	2	0	1
“R_FOP5”	''Insular_and_Frontal_Opercular''	2	1	0
“R_PI”	''Insular_and_Frontal_Opercular''	2	0	26
“R_PoI1”	''Insular_and_Frontal_Opercular''	6	0	1
“R_PoI2”	''Insular_and_Frontal_Opercular''	0	0	3
“R_Hipp”	''Medial_Temporal''	1	0	0
“R_PreS”	''Medial_Temporal''	1	0	0
“R_EC”	''Medial_Temporal''	0	2	0
“R_PeEc”	''Medial_Temporal''	21	54	1
“R_TF”	''Medial_Temporal''	23	2	4
“R_PHA1”	''Medial_Temporal''	1	0	0
“R_PHA2”	''Medial_Temporal''	12	0	0
“R_PHA3”	''Medial_Temporal''	7	4	3
“R_PHT”	''Lateral_Temporal''	8	0	9
“R_TE1a”	''Lateral_Temporal''	11	1	12
“R_TE1m”	''Lateral_Temporal''	19	0	2
“R_TE1p”	''Lateral_Temporal''	33	0	1
“R_TE2a”	''Lateral_Temporal''	1	0	1
“R_TE2p”	''Lateral_Temporal''	1	0	5
“R_TGd”	''Lateral_Temporal''	38	16	7
“R_PSL”	''Temporo-Parieto-Occipital_Junction''	3	0	8
“R_STV”	''Temporo-Parieto-Occipital_Junction''	24	0	8
“R_TPOJ1”	''Temporo-Parieto-Occipital_Junction''	26	0	104
“R_TPOJ2”	''Temporo-Parieto-Occipital_Junction''	0	0	46
“R_TPOJ3”	''Temporo-Parieto-Occipital_Junction''	0	0	13
“R_7PC”	''Superior_Parietal''	0	3	4
“R_AIP”	''Superior_Parietal''	9	0	17
“R_LIPv”	''Superior_Parietal''	0	12	0
“R_MIP”	''Superior_Parietal''	3	4	15
“R_IP0”	''Inferior_Parietal''	0	1	26
“R_IP1”	''Inferior_Parietal''	1	0	0
“R_IP2”	''Inferior_Parietal''	11	1	0
“R_PF”	''Inferior_Parietal''	28	19	47
“R_PFm”	''Inferior_Parietal''	114	5	35
“R_PFop”	''Inferior_Parietal''	0	1	7
“R_PFt”	''Inferior_Parietal''	7	0	10
“R_PGi”	''Inferior_Parietal''	26	0	23
“R_PGp”	''Inferior_Parietal''	0	1	7
“R_PGs”	''Inferior_Parietal''	5	0	0
“R_DVT”	''Posterior_Cingulate''	0	0	2
“R_POS2”	''Posterior_Cingulate''	0	0	1
“R_8BM”	''Anterior_Cingulate_and_Medial_Prefrontal''	0	0	7
“R_47s”	''Orbital_and_Polar_Frontal''	3	0	0
“R_p10p”	''Orbital_and_Polar_Frontal''	29	0	0
“R_44”	''Inferior_Frontal''	44	0	11
“R_45”	''Inferior_Frontal''	5	0	48
“R_IFJa”	''Inferior_Frontal''	12	0	0
“R_IFSa”	''Inferior_Frontal''	6	24	10
“R_IFSp”	''Inferior_Frontal''	6	0	42
“R_p47r”	''Inferior_Frontal''	11	0	0
“R_46”	''Dorsolateral_Prefrontal''	4	3	5
“R_8Ad”	''Dorsolateral_Prefrontal''	77	0	7
“R_8Av”	''Dorsolateral_Prefrontal''	11	5	6
“R_8C”	''Dorsolateral_Prefrontal''	3	1	12
“R_9-46d”	''Dorsolateral_Prefrontal''	39	1	57
“R_a9-46v”	''Dorsolateral_Prefrontal''	22	1	0
“R_i6-8”	''Dorsolateral_Prefrontal''	0	0	2
“R_p9-46v”	''Dorsolateral_Prefrontal''	5	2	51
“R_s6-8”	''Dorsolateral_Prefrontal''	0	1	0
“R_SFL”	''Dorsolateral_Prefrontal''	0	2	0

## Sheet: Sheet2
Supplementary Data 3. Cognitive loads defined as the summed number of significant voxels for Chinese pinyin in HCPex template.
Brain labels	Categorical	Logo-grapheme	Phonology	Semantics
“L_V2”	''Early_Visual''	26	2	5
“L_V3”	''Early_Visual''	12	0	7
“L_V4”	''Early_Visual''	16	0	46
“L_IPS1”	''Dorsal_Stream_Visual''	1	0	14
“L_V3A”	''Dorsal_Stream_Visual''	11	3	1
“L_V3B”	''Dorsal_Stream_Visual''	0	0	2
“L_V6”	''Dorsal_Stream_Visual''	4	0	5
“L_V6A”	''Dorsal_Stream_Visual''	15	0	1
“L_V7”	''Dorsal_Stream_Visual''	0	59	0
“L_FFC”	''Ventral_Stream_Visual''	40	0	4
“L_V8”	''Ventral_Stream_Visual''	4	0	0
“L_VMV2”	''Ventral_Stream_Visual''	1	0	0
“L_VVC”	''Ventral_Stream_Visual''	10	4	0
“L_FST”	''MT+_Complex_and_Neighboring_Visual_Areas''	2	0	17
“L_LO1”	''MT+_Complex_and_Neighboring_Visual_Areas''	0	0	2
“L_LO2”	''MT+_Complex_and_Neighboring_Visual_Areas''	2	0	2
“L_LO3”	''MT+_Complex_and_Neighboring_Visual_Areas''	0	3	13
“L_MST”	''MT+_Complex_and_Neighboring_Visual_Areas''	0	5	49
“L_MT”	''MT+_Complex_and_Neighboring_Visual_Areas''	1	4	10
“L_PH”	''MT+_Complex_and_Neighboring_Visual_Areas''	38	0	9
“L_V3CD”	''MT+_Complex_and_Neighboring_Visual_Areas''	0	0	8
“L_V4t”	''MT+_Complex_and_Neighboring_Visual_Areas''	0	0	2
“L_1”	''Somatosensory_and_Motor''	17	0	22
“L_2”	''Somatosensory_and_Motor''	2	0	6
“L_3a”	''Somatosensory_and_Motor''	0	0	1
“L_4”	''Somatosensory_and_Motor''	2	10	9
“L_24dd”	''Paracentral_Lobular_and_Mid_Cingulate''	4	0	4
“L_24dv”	''Paracentral_Lobular_and_Mid_Cingulate''	2	0	0
“L_6ma”	''Paracentral_Lobular_and_Mid_Cingulate''	1	3	36
“L_6mp”	''Paracentral_Lobular_and_Mid_Cingulate''	0	0	11
“L_SCEF”	''Paracentral_Lobular_and_Mid_Cingulate''	0	3	82
“L_55b”	''Premotor''	0	4	5
“L_6a”	''Premotor''	14	1	59
“L_6d”	''Premotor''	2	3	1
“L_6r”	''Premotor''	0	3	28
“L_6v”	''Premotor''	1	6	4
“L_FEF”	''Premotor''	2	3	5
“L_PEF”	''Premotor''	0	0	19
“L_43”	''Posterior_Opercular''	0	0	7
“L_FOP1”	''Posterior_Opercular''	0	10	0
“L_OP1”	''Posterior_Opercular''	0	0	4
“L_OP4”	''Posterior_Opercular''	2	0	13
“L_A1”	''Early_Auditory''	1	0	0
“L_LBelt”	''Early_Auditory''	1	0	1
“L_MBelt”	''Early_Auditory''	2	0	0
“L_PBelt”	''Early_Auditory''	4	0	10
“L_PFcm”	''Early_Auditory''	9	0	8
“L_RI”	''Early_Auditory''	1	0	6
“L_A4”	''Auditory_Association''	5	17	21
“L_A5”	''Auditory_Association''	0	2	74
“L_STGa”	''Auditory_Association''	13	0	1
“L_STSda”	''Auditory_Association''	13	0	18
“L_STSdp”	''Auditory_Association''	11	0	13
“L_STSva”	''Auditory_Association''	18	2	14
“L_STSvp”	''Auditory_Association''	3	0	9
“L_FOP4”	''Insular_and_Frontal_Opercular''	0	1	10
“L_FOP5”	''Insular_and_Frontal_Opercular''	1	0	5
“L_PI”	''Insular_and_Frontal_Opercular''	15	0	0
“L_Pir”	''Insular_and_Frontal_Opercular''	3	0	2
“L_Hipp”	''Medial_Temporal''	0	1	13
“L_PreS”	''Medial_Temporal''	0	0	1
“L_EC”	''Medial_Temporal''	0	3	0
“L_PeEc”	''Medial_Temporal''	2	22	8
“L_PHA1”	''Medial_Temporal''	2	6	4
“L_PHA2”	''Medial_Temporal''	0	5	7
“L_PHA3”	''Medial_Temporal''	1	26	1
“L_PHT”	''Lateral_Temporal''	23	0	70
“L_TE1a”	''Lateral_Temporal''	37	3	41
“L_TE1m”	''Lateral_Temporal''	1	1	59
“L_TE1p”	''Lateral_Temporal''	0	10	138
“L_TE2a”	''Lateral_Temporal''	0	0	2
“L_TE2p”	''Lateral_Temporal''	1	0	2
“L_TGd”	''Lateral_Temporal''	29	12	24
“L_PSL”	''Temporo-Parieto_Occipital_Junction''	1	0	35
“L_STV”	''Temporo-Parieto-Occipital_Junction''	0	4	55
“L_TPOJ1”	''Temporo-Parieto-Occipital_Junction''	10	1	6
“L_TPOJ2”	''Temporo-Parieto-Occipital_Junction''	2	2	82
“L_TPOJ3”	''Temporo-Parieto-Occipital_Junction''	0	0	27
“L_AIP”	''Superior_Parietal''	37	0	0
“L_LIPd”	''Superior_Parietal''	0	0	2
“L_MIP”	''Superior_Parietal''	0	2	12
“L_IP0”	''Inferior_Parietal''	0	5	19
“L_IP1”	''Inferior_Parietal''	0	0	10
“L_IP2”	''Inferior_Parietal''	30	0	17
“L_PF”	''Inferior_Parietal''	20	0	167
“L_PFm”	''Inferior_Parietal''	1	6	97
“L_PFop”	''Inferior_Parietal''	0	4	36
“L_PFt”	''Inferior_Parietal''	11	1	14
“L_PGi”	''Inferior_Parietal''	1	8	143
“L_PGp”	''Inferior_Parietal''	2	6	50
“L_PGs”	''Inferior_Parietal''	0	5	66
“L_DVT”	''Posterior_Cingulate''	7	0	0
“L_POS2”	''Posterior_Cingulate''	0	0	3
“L_p32pr”	''Anterior_Cingulate_and_Medial_Prefrontal''	0	0	6
“L_47s”	''Orbital_and_Polar_Frontal''	2	0	0
“L_a10p”	''Orbital_and_Polar_Frontal''	1	9	0
“L_p10p”	''Orbital_and_Polar_Frontal''	0	3	2
“L_44”	''Inferior_Frontal''	1	0	13
“L_45”	''Inferior_Frontal''	7	0	53
“L_a47r”	''Inferior_Frontal''	2	0	0
“L_IFJa”	''Inferior_Frontal''	0	0	15
“L_IFJp”	''Inferior_Frontal''	0	1	21
“L_IFSa”	''Inferior_Frontal''	8	0	72
“L_IFSp”	''Inferior_Frontal''	26	0	15
“L_p47r”	''Inferior_Frontal''	12	0	17
“L_46”	''Dorsolateral_Prefrontal''	19	0	125
“L_8Ad”	''Dorsolateral_Prefrontal''	6	0	31
“L_8Av”	''Dorsolateral_Prefrontal''	1	1	167
“L_8BL”	''Dorsolateral_Prefrontal''	0	0	1
“L_8C”	''Dorsolateral_Prefrontal''	27	7	111
“L_9-46d”	''Dorsolateral_Prefrontal''	2	5	24
“L_9a”	''Dorsolateral_Prefrontal''	0	4	0
“L_9p”	''Dorsolateral_Prefrontal''	2	0	0
“L_a9-46v”	''Dorsolateral_Prefrontal''	29	6	18
“L_i6-8”	''Dorsolateral_Prefrontal''	14	0	75
“L_p9-46v”	''Dorsolateral_Prefrontal''	19	0	51
“L_s6-8”	''Dorsolateral_Prefrontal''	0	0	7
“L_SFL”	''Dorsolateral_Prefrontal''	50	11	8
“R_V2”	''Early_Visual''	12	0	5
“R_V3”	''Early_Visual''	6	2	21
“R_V4”	''Early_Visual''	34	2	0
“R_IPS1”	''Dorsal_Stream_Visual''	0	0	41
“R_V3A”	''Dorsal_Stream_Visual''	11	13	16
“R_V3B”	''Dorsal_Stream_Visual''	6	0	28
“R_V6A”	''Dorsal_Stream_Visual''	0	0	17
“R_V7”	''Dorsal_Stream_Visual''	0	0	11
“R_FFC”	''Ventral_Stream_Visual''	2	4	4
“R_V8”	''Ventral_Stream_Visual''	1	1	0
“R_VMV1”	''Ventral_Stream_Visual''	2	0	0
“R_VMV3”	''Ventral_Stream_Visual''	14	0	4
“R_VVC”	''Ventral_Stream_Visual''	0	39	7
“R_FST”	''MT+_Complex_and_Neighboring_Visual_Areas''	1	2	22
“R_LO1”	''MT+_Complex_and_Neighboring_Visual_Areas''	4	0	0
“R_LO3”	''MT+_Complex_and_Neighboring_Visual_Areas''	0	0	3
“R_MST”	''MT+_Complex_and_Neighboring_Visual_Areas''	0	0	1
“R_PH”	''MT+_Complex_and_Neighboring_Visual_Areas''	0	0	9
“R_1”	''Somatosensory_and_Motor''	0	7	0
“R_2”	''Somatosensory_and_Motor''	0	2	1
“R_3a”	''Somatosensory_and_Motor''	0	5	0
“R_3b”	''Somatosensory_and_Motor''	0	0	7
“R_4”	''Somatosensory_and_Motor''	23	53	20
“R_24dd”	''Paracentral_Lobular_and_Mid_Cingulate''	89	2	14
“R_24dv”	''Paracentral_Lobular_and_Mid_Cingulate''	31	0	2
“R_5mv”	''Paracentral_Lobular_and_Mid_Cingulate''	0	1	0
“R_6ma”	''Paracentral_Lobular_and_Mid_Cingulate''	0	0	3
“R_6mp”	''Paracentral_Lobular_and_Mid_Cingulate''	2	4	21
“R_SCEF”	''Paracentral_Lobular_and_Mid_Cingulate''	40	0	67
“R_55b”	''Premotor''	0	0	1
“R_6a”	''Premotor''	3	3	1
“R_6d”	''Premotor''	34	2	0
“R_6r”	''Premotor''	13	0	16
“R_FEF”	''Premotor''	0	7	4
“R_OP4”	''Posterior_Opercular''	13	0	0
“R_52”	''Early_Auditory''	12	0	0
“R_A1”	''Early_Auditory''	0	0	1
“R_LBelt”	''Early_Auditory''	0	1	17
“R_MBelt”	''Early_Auditory''	14	0	0
“R_PBelt”	''Early_Auditory''	29	0	1
“R_PFcm”	''Early_Auditory''	0	0	3
“R_RI”	''Early_Auditory''	1	0	3
“R_A4”	''Auditory_Association''	69	0	24
“R_A5”	''Auditory_Association''	67	0	11
“R_STGa”	''Auditory_Association''	2	2	13
“R_STSda”	''Auditory_Association''	29	0	1
“R_STSdp”	''Auditory_Association''	25	2	58
“R_STSva”	''Auditory_Association''	29	0	2
“R_STSvp”	''Auditory_Association''	43	0	6
“R_TA2”	''Auditory_Association''	3	0	35
“R_FOP4”	''Insular_and_Frontal_Opercular''	2	0	1
“R_FOP5”	''Insular_and_Frontal_Opercular''	2	1	0
“R_PI”	''Insular_and_Frontal_Opercular''	2	0	26
“R_PoI1”	''Insular_and_Frontal_Opercular''	6	0	1
“R_PoI2”	''Insular_and_Frontal_Opercular''	0	0	3
“R_Hipp”	''Medial_Temporal''	1	0	0
“R_PreS”	''Medial_Temporal''	1	0	0
“R_EC”	''Medial_Temporal''	0	2	0
“R_PeEc”	''Medial_Temporal''	21	54	1
“R_TF”	''Medial_Temporal''	23	2	4
“R_PHA1”	''Medial_Temporal''	1	0	0
“R_PHA2”	''Medial_Temporal''	12	0	0
“R_PHA3”	''Medial_Temporal''	7	4	3
“R_PHT”	''Lateral_Temporal''	8	0	9
“R_TE1a”	''Lateral_Temporal''	11	1	12
“R_TE1m”	''Lateral_Temporal''	19	0	2
“R_TE1p”	''Lateral_Temporal''	33	0	1
“R_TE2a”	''Lateral_Temporal''	1	0	1
“R_TE2p”	''Lateral_Temporal''	1	0	5
“R_TGd”	''Lateral_Temporal''	38	16	7
“R_PSL”	''Temporo-Parieto-Occipital_Junction''	3	0	8
“R_STV”	''Temporo-Parieto-Occipital_Junction''	24	0	8
“R_TPOJ1”	''Temporo-Parieto-Occipital_Junction''	26	0	104
“R_TPOJ2”	''Temporo-Parieto-Occipital_Junction''	0	0	46
“R_TPOJ3”	''Temporo-Parieto-Occipital_Junction''	0	0	13
“R_7PC”	''Superior_Parietal''	0	3	4
“R_AIP”	''Superior_Parietal''	9	0	17
“R_LIPv”	''Superior_Parietal''	0	12	0
“R_MIP”	''Superior_Parietal''	3	4	15
“R_IP0”	''Inferior_Parietal''	0	1	26
“R_IP1”	''Inferior_Parietal''	1	0	0
“R_IP2”	''Inferior_Parietal''	11	1	0
“R_PF”	''Inferior_Parietal''	28	19	47
“R_PFm”	''Inferior_Parietal''	114	5	35
“R_PFop”	''Inferior_Parietal''	0	1	7
“R_PFt”	''Inferior_Parietal''	7	0	10
“R_PGi”	''Inferior_Parietal''	26	0	23
“R_PGp”	''Inferior_Parietal''	0	1	7
“R_PGs”	''Inferior_Parietal''	5	0	0
“R_DVT”	''Posterior_Cingulate''	0	0	2
“R_POS2”	''Posterior_Cingulate''	0	0	1
“R_8BM”	''Anterior_Cingulate_and_Medial_Prefrontal''	0	0	7
“R_47s”	''Orbital_and_Polar_Frontal''	3	0	0
“R_p10p”	''Orbital_and_Polar_Frontal''	29	0	0
“R_44”	''Inferior_Frontal''	44	0	11
“R_45”	''Inferior_Frontal''	5	0	48
“R_IFJa”	''Inferior_Frontal''	12	0	0
“R_IFSa”	''Inferior_Frontal''	6	24	10
“R_IFSp”	''Inferior_Frontal''	6	0	42
“R_p47r”	''Inferior_Frontal''	11	0	0
“R_46”	''Dorsolateral_Prefrontal''	4	3	5
“R_8Ad”	''Dorsolateral_Prefrontal''	77	0	7
“R_8Av”	''Dorsolateral_Prefrontal''	11	5	6
“R_8C”	''Dorsolateral_Prefrontal''	3	1	12
“R_9-46d”	''Dorsolateral_Prefrontal''	39	1	57
“R_a9-46v”	''Dorsolateral_Prefrontal''	22	1	0
“R_i6-8”	''Dorsolateral_Prefrontal''	0	0	2
“R_p9-46v”	''Dorsolateral_Prefrontal''	5	2	51
“R_s6-8”	''Dorsolateral_Prefrontal''	0	1	0
“R_SFL”	''Dorsolateral_Prefrontal''	0	2	0
